# Supplementary material for: Complex Virome in a Mesenteric Lymph Node from a Californian Sea Lion (Zalophus californianus) with Polyserositis and Steatitis
Source: Viruses. 2020 Jul 23;12(8):793. doi: 10.3390/v12080793 (PMC7472147; doi:10.3390/v12080793)
Supplement: Supplementary file 1 [file viruses-12-00793-s001.zip]

Archive with 2 entries (2 files):
- Supp table 1.pdf
- Supp table 2.xlsx
