# Supplementary material for: Complex Virome in a Mesenteric Lymph Node from a Californian Sea Lion (Zalophus californianus) with Polyserositis and Steatitis
Source: Viruses. 2020 Jul 23;12(8):793. doi: 10.3390/v12080793 (PMC7472147; doi:10.3390/v12080793)
Supplement: Supplementary file 1 [file viruses-12-00793-s001.zip › Supp table 2.xlsx]

## Sheet: Parvo NS1
	KT868814_Human_Cuta-FR-D_	NC_038544_Primate_PV1_BF.86	JX027295_Human_BuV1	JX627576_Rhesus_monkey_	NC_026815_Shrew_ZM38	KU561552_Sea_otter_parvovirus_1_	MN982959_CSL_Parvovirus_Hanchett	KR261072_fur_seal/ATROP41/BR/2012	KJ495710_Human_TuV1_	NC_001539_Canine parvovirus	D00765_Mink_MEV	JN420372_CSL_dependovirus_1_1187	JN420366_CSL_bocavirus_2_9822	JN420362_CSL_bocavirus_1_1187	JN420365_CSL_bocavirus_3_9805	NC_026251_Sesavirus_	KJ396347_Raccoon_dog_amdovirus_	JN202450_Fox_GFAV_
KT868814_Human_Cuta-FR-D_
NC_038544_Primate_PV1_BF.86	75
JX027295_Human_BuV1	75	99
JX627576_Rhesus_monkey_	59	59	58
NC_026815_Shrew_ZM38	53	52	52	55
KU561552_Sea_otter_parvovirus_1_	56	55	54	59	59
MN982959_CSL_Parvovirus_Hanchett	43	42	42	41	42	41
KR261072_fur_seal/ATROP41/BR/2012	30	30	30	30	31	30	45
KJ495710_Human_TuV1_	42	43	43	42	41	41	44	32
NC_001539_Canine parvovirus	39	38	38	36	38	37	40	29	43
D00765_Mink_MEV	39	38	38	36	38	37	40	29	43	99
JN420372_CSL_dependovirus_1_1187	20	21	21	19	20	21	20	20	22	19	19
JN420366_CSL_bocavirus_2_9822	16	16	16	18	18	17	18	13	17	17	17	17
JN420362_CSL_bocavirus_1_1187	16	16	16	18	18	17	18	13	17	17	17	17	100
JN420365_CSL_bocavirus_3_9805	17	17	17	18	18	18	18	14	18	17	17	17	66	66
NC_026251_Sesavirus_	17	17	17	18	18	18	17	15	18	18	17	22	15	15	15
KJ396347_Raccoon_dog_amdovirus_	20	20	20	20	20	21	21	13	22	19	19	17	15	15	16	14
JN202450_Fox_GFAV_	21	21	21	21	20	20	20	14	21	21	21	17	16	16	16	14	61

## Sheet: Parvo VP1
	MN982959_CSL_Parvovirus_Hanchett	KR261071__fur_seal/ATROP40/BR/2012_VP1_-_capsid_protein_CDS_translation	D00765_Mink_MEV_-VP1_translation	NC_001539_Canine Parvovirus_VP1	KJ495710_Human_TuV1_-_putative_VP1_CDS_translation	JX027295_Human_BuV1_-_putative_VP1_CDS_translation	NC_038544_Primate_PV1_BF.86_-_putative_VP1_CDS_translation	JX627576_Rhesus_monkey_-_VP-1_CDS_translation	NC_039050_Human_CutaV-BR337_NS1_-_putative_VP1_CDS_translation	KU561552_Sea_otter_parvovirus_1__-_VP1_gene_translation	NC_026815_Shrew_ZM38_-_VP1_CDS_translation	KJ396347_Raccoon_dog_amdovirus_-_VP1_CDS_translation	JN202450_Gray_fox_amdovirus__-_VP1_CDS_translation	JN420362_-_VP1_CDS_translation	JN420366_-_VP1_CDS_translation	JN420365_-_VP1_CDS_translation	JN420372_-_VP1_CDS_translation	NC_026251_Sesavirus_-_gene_translation
MN982959_CSL_Parvovirus_Hanchett
KR261071__fur_seal/ATROP40/BR/2012_VP1_-_capsid_protein_CDS_translation	57
D00765_Mink_MEV_-VP1_translation	35	32
NC_001539_Canine Parvovirus_VP1	28	32	81
KJ495710_Human_TuV1_-_putative_VP1_CDS_translation	40	37	40	32
JX027295_Human_BuV1_-_putative_VP1_CDS_translation	36	34	31	24	34
NC_038544_Primate_PV1_BF.86_-_putative_VP1_CDS_translation	36	33	31	24	34	99
JX627576_Rhesus_monkey_-_VP-1_CDS_translation	36	33	32	25	32	66	66
NC_039050_Human_CutaV-BR337_NS1_-_putative_VP1_CDS_translation	37	32	31	24	34	69	69	68
KU561552_Sea_otter_parvovirus_1__-_VP1_gene_translation	36	32	30	24	32	61	61	60	60
NC_026815_Shrew_ZM38_-_VP1_CDS_translation	36	33	33	26	35	50	50	48	49	52
KJ396347_Raccoon_dog_amdovirus_-_VP1_CDS_translation	27	30	28	32	27	27	27	25	26	24	26
JN202450_Gray_fox_amdovirus__-_VP1_CDS_translation	27	30	28	31	27	26	26	24	25	24	27	79
JN420362_-_VP1_CDS_translation	18	17	20	14	19	19	19	19	21	20	20	13	13
JN420366_-_VP1_CDS_translation	18	17	21	15	19	19	19	20	22	19	19	13	13	91
JN420365_-_VP1_CDS_translation	18	17	20	15	19	19	19	20	21	20	20	14	14	90	88
JN420372_-_VP1_CDS_translation	18	15	18	13	19	18	18	20	19	18	17	13	13	26	25	25
NC_026251_Sesavirus_-_gene_translation	11	13	11	8	12	11	11	13	12	13	13	9	9	15	15	15	17

## Sheet: Polyoma LT
	DQ192571_Pyrrhula_pyrrhula_polyomavirus_1	NC_007923_Finch_polyomavirus_-_large_T_antigen_CDS_translation	AF241168_Budgerigar_fledgling_disease_virus	NC_004800_Goose_Polyomavirus_-_large_T_antigen_CDS_translation	NC_023008_Butcherbird_polyomavirus_	GU345044_Canary_polyomavirus	NC_026141_Adelie_penguin_polyomavirus_	NC_014406_Human_polyomavirus_6_	NC_014407_Human_polyomavirus_7_	NC_025899_Dolphin_polyomavirus_1__-_large_T_antigen_CDS_translation	EF127906_KI_polyomavirus_Stockholm_60	EF444549_WU_Polyomavirus_strain_B0	KU879245_Vicugna_pacos_polyomavirus_1	KX574453_Rat_polyomavirus_2_	KT884050_Pan_troglodytes_verus_polyomavirus_8	V01108_Human_BK_virus_	J02226_JC_virus_	NC_017982_Equus_caballus_polyomavirus_1_-_large_T_antigen_CDS_translation	JQ958892_Desmodus_rotundus_polyomavirus_1	JX159988_Cebus_albifrons_polyomavirus	NC_009951_Squirrel_monkey_polyomavirus	NC_011310_Myotis_polyomavirus_VM-2008	NC_025895_Mastomys_natalensis_polyomavirus_-_large_T_antigen_CDS_translation	NC_031757_Ailurus_fulgens_Polyomavirus_	JX520661_Miniopterus_africanus_polyomavirus_1	KX533457_Leptonychotes_weddellii_WSK37	NC_013796_California_sea_lion_polyomavirus_1_	NC_026473_Meles_meles_polyomavirus_1_	NC_022519_African_elephant_polyomavirus_1_-_large_T_antigen_CDS_translation	MG701355_Canis_lupus_polyomavirus_1__-_719T_CDS_translation	NC_035181_GPPyV1_-_large_T_antigen_CDS_translation	NC_034378_Raccoon-associated_polyomavirus_2	hANCHET_SPLICED_LT_GEN_translation	NC_018102_MW_polyomavirus_	NC_020106_STL_polyomavirus_strain_MA138_	AB972940_Bat_polyomavirus_5b	AB972945_Bat_polyomavirus_5a	JX159987_Ateles_paniscus_polyomavirus_1	NC_014361_Hu_Trichodysplasia_spinulosa-associated_polyomavirus	NC_001663_Hamster_polyomavirus_-_large_T_antigen_CDS_translation	NC_027531_Rattus_norvegicus_polyomavirus_1_	NC_040573_Myocastor_coypus_polyomavirus_1_	NC_020890_Human_polyomavirus_12_	JQ958889_Carollia_perspicillata_polyomavirus_1	JX520660_Eidolon_polyomavirus_1	NC_025370_Pan_troglodytes_verus_polyomavirus_3_	NC_025380_Gorilla_gorilla_polyomavirus__-_large_T_antigen_CDS_translation	NC_025368_Pan_troglodytes_verus_polyomavirus_1a	NC_023845_Raccoon_polyomavirus_R45
DQ192571_Pyrrhula_pyrrhula_polyomavirus_1
NC_007923_Finch_polyomavirus_-_large_T_antigen_CDS_translation	100
AF241168_Budgerigar_fledgling_disease_virus	56	56
NC_004800_Goose_Polyomavirus_-_large_T_antigen_CDS_translation	49	49	46
NC_023008_Butcherbird_polyomavirus_	49	49	46	62
GU345044_Canary_polyomavirus	50	50	46	49	50
NC_026141_Adelie_penguin_polyomavirus_	44	44	42	50	47	48
NC_014406_Human_polyomavirus_6_	28	28	28	27	26	29	28
NC_014407_Human_polyomavirus_7_	28	28	28	29	29	30	27	69
NC_025899_Dolphin_polyomavirus_1__-_large_T_antigen_CDS_translation	30	30	29	29	29	28	27	42	44
EF127906_KI_polyomavirus_Stockholm_60	30	30	28	27	29	30	30	37	40	43
EF444549_WU_Polyomavirus_strain_B0	31	31	29	29	29	30	28	38	40	44	70
KU879245_Vicugna_pacos_polyomavirus_1	30	30	29	29	29	30	30	40	41	42	52	57
KX574453_Rat_polyomavirus_2_	30	30	31	30	30	29	30	38	40	40	50	52	48
KT884050_Pan_troglodytes_verus_polyomavirus_8	31	31	29	26	27	29	28	39	39	41	46	48	50	43
V01108_Human_BK_virus_	30	30	29	26	27	28	28	39	40	41	47	49	50	44	90
J02226_JC_virus_	30	30	29	26	27	28	27	38	39	40	46	48	50	44	84	82
NC_017982_Equus_caballus_polyomavirus_1_-_large_T_antigen_CDS_translation	30	30	31	27	28	28	30	39	40	42	47	50	51	42	54	54	54
JQ958892_Desmodus_rotundus_polyomavirus_1	29	29	29	28	28	30	29	38	40	39	46	49	50	43	53	54	53	54
JX159988_Cebus_albifrons_polyomavirus	30	30	29	28	27	29	28	39	41	43	45	45	48	42	46	46	47	50	48
NC_009951_Squirrel_monkey_polyomavirus	30	30	29	27	28	29	28	39	41	42	46	47	48	44	48	48	48	51	50	77
NC_011310_Myotis_polyomavirus_VM-2008	29	29	28	26	28	28	27	36	37	39	44	43	43	40	42	42	43	43	43	55	56
NC_025895_Mastomys_natalensis_polyomavirus_-_large_T_antigen_CDS_translation	30	30	29	27	28	29	27	37	38	42	45	47	47	42	46	46	47	49	48	61	62	62
NC_031757_Ailurus_fulgens_Polyomavirus_	31	31	29	28	29	31	29	40	40	42	44	45	46	44	46	46	45	49	50	62	63	57	62
JX520661_Miniopterus_africanus_polyomavirus_1	28	28	28	27	27	28	28	41	42	44	46	49	52	42	52	52	53	54	54	57	56	47	51	55
KX533457_Leptonychotes_weddellii_WSK37	29	29	28	28	29	28	27	38	39	41	44	44	44	40	47	46	47	45	48	44	45	41	42	45	47
NC_013796_California_sea_lion_polyomavirus_1_	29	29	28	28	29	27	27	38	39	40	42	42	43	40	44	44	45	44	47	44	44	40	43	44	47	84
NC_026473_Meles_meles_polyomavirus_1_	27	27	26	27	27	26	27	35	35	40	44	43	43	40	47	47	47	46	48	43	44	41	43	44	47	65	63
NC_022519_African_elephant_polyomavirus_1_-_large_T_antigen_CDS_translation	30	30	30	25	25	28	27	37	38	40	43	41	44	41	46	46	47	46	46	44	45	41	46	46	47	42	41	40
MG701355_Canis_lupus_polyomavirus_1__-_719T_CDS_translation	28	28	28	27	26	27	27	39	41	38	39	41	42	41	40	40	39	38	40	39	39	37	39	38	40	38	38	37	39
NC_035181_GPPyV1_-_large_T_antigen_CDS_translation	29	29	28	27	27	28	27	38	40	37	39	41	42	39	39	39	39	38	39	38	39	37	38	38	39	38	38	38	38	86
NC_034378_Raccoon-associated_polyomavirus_2	28	28	28	27	27	29	28	39	41	37	40	42	43	40	39	39	39	39	40	39	40	37	38	38	40	38	38	38	38	78	78
MT090337 California sea lion polyomavirus 2	29	29	29	28	27	28	28	39	41	39	40	41	42	38	39	40	39	40	39	37	40	36	37	39	40	40	39	38	37	62	60	61
NC_018102_MW_polyomavirus_	29	29	29	30	28	29	29	44	45	40	42	43	45	44	41	42	42	42	41	42	43	39	40	41	43	41	41	41	39	52	51	52	49
NC_020106_STL_polyomavirus_strain_MA138_	28	28	30	29	29	29	29	42	44	38	43	45	45	41	42	41	42	43	42	42	41	38	40	39	43	42	41	41	40	47	46	48	46	61
AB972940_Bat_polyomavirus_5b	30	30	28	29	29	30	29	40	42	39	42	45	42	42	41	40	41	41	41	44	45	39	41	42	45	41	39	38	40	49	48	48	46	46	46
AB972945_Bat_polyomavirus_5a	29	29	27	29	27	29	28	41	42	40	44	43	42	43	40	40	40	39	42	42	44	40	41	40	44	41	38	39	39	48	47	48	45	46	44	76
JX159987_Ateles_paniscus_polyomavirus_1	28	28	26	26	27	28	29	36	39	37	41	41	40	40	38	38	38	38	39	38	39	36	37	38	41	37	35	36	37	45	45	45	45	44	41	60	59
NC_014361_Hu_Trichodysplasia_spinulosa-associated_polyomavirus	26	26	26	25	26	27	27	36	39	37	41	40	39	40	37	37	39	37	38	37	38	35	37	37	40	37	35	36	36	45	45	45	43	43	41	61	62	72
NC_001663_Hamster_polyomavirus_-_large_T_antigen_CDS_translation	25	25	25	23	23	25	25	32	33	31	34	35	34	33	33	33	33	33	33	32	33	33	34	31	33	32	31	30	31	39	39	38	36	35	35	45	44	42	42
NC_027531_Rattus_norvegicus_polyomavirus_1_	25	25	23	23	23	25	25	32	32	29	33	34	34	33	32	31	32	32	31	33	33	32	34	32	33	30	31	29	30	37	37	37	35	35	35	46	44	41	41	61
NC_040573_Myocastor_coypus_polyomavirus_1_	30	30	29	28	29	28	29	38	40	37	42	42	45	43	41	41	41	43	42	41	42	37	41	42	42	41	40	38	43	43	42	44	41	42	43	50	48	46	46	39	38
NC_020890_Human_polyomavirus_12_	27	27	26	25	25	26	26	32	33	32	36	37	36	34	33	33	34	34	35	34	35	35	37	34	36	32	32	32	34	40	39	40	40	40	38	48	47	45	44	39	40	45
JQ958889_Carollia_perspicillata_polyomavirus_1	25	25	24	26	26	26	26	36	35	34	35	35	34	33	33	32	33	32	34	33	35	32	34	35	36	34	32	31	33	39	38	39	39	38	35	47	46	45	46	37	37	41	41
JX520660_Eidolon_polyomavirus_1	24	24	24	24	25	24	24	33	34	32	31	32	33	32	30	30	30	31	32	32	33	33	32	36	33	31	30	30	31	38	37	37	36	36	33	45	44	42	42	37	35	38	39	51
NC_025370_Pan_troglodytes_verus_polyomavirus_3_	25	25	25	24	25	26	26	35	36	32	34	35	33	34	36	35	35	33	34	34	34	32	34	37	36	34	33	31	33	40	38	40	37	38	37	48	46	46	46	38	37	44	42	51	53
NC_025380_Gorilla_gorilla_polyomavirus__-_large_T_antigen_CDS_translation	25	25	25	23	24	26	26	34	36	33	34	36	34	35	35	35	35	33	34	34	34	33	35	36	36	34	34	32	33	40	38	40	37	38	37	48	47	47	46	39	37	46	43	51	52	89
NC_025368_Pan_troglodytes_verus_polyomavirus_1a	24	24	24	24	25	25	26	34	35	31	34	34	33	34	34	34	34	33	33	33	33	32	34	36	35	34	33	32	34	40	37	40	37	39	37	47	47	46	46	39	38	45	42	51	52	81	80
NC_023845_Raccoon_polyomavirus_R45	23	23	24	25	26	26	25	35	35	33	33	34	35	32	32	31	32	33	34	32	32	32	32	33	33	32	32	32	33	39	39	39	38	36	35	45	43	44	43	38	39	41	41	44	44	47	46	46
NC_014743_Chimpanzee_polyomavirus_Bob_-_large_T_CDS_translation	28	28	29	29	29	29	28	40	42	35	38	41	38	42	36	35	36	39	39	39	41	40	41	40	40	37	36	37	37	42	41	43	42	42	41	49	46	47	48	45	43	44	46	47	47	51	51	51	47
NC_039051_Piliocolobus_badius_polyomavirus_2_-_large_t_antigen_CDS_translation	25	25	26	25	26	25	25	35	36	32	35	36	34	35	34	33	34	36	33	35	36	34	35	35	35	33	32	32	33	37	38	39	36	40	38	47	45	45	45	40	38	39	40	42	43	47	48	47	43
NC_026012_Tadarida_brasiliensis_polyomavirus_	26	26	27	25	25	26	26	35	35	32	36	36	34	34	33	32	33	35	34	36	35	35	35	35	35	33	31	32	32	38	39	40	37	39	38	49	47	43	45	40	39	41	43	41	42	47	47	46	43
NC_026015_Tadarida_brasiliensis_polyomavirus_2_	25	25	26	24	25	26	25	36	36	32	37	37	36	35	34	34	35	36	34	36	37	36	36	36	36	34	32	33	34	37	38	40	37	40	39	49	48	45	47	40	40	42	43	43	43	47	48	47	45
NC_004763_African_green_monkey_polyomavirus_-_large_t-antigen_CDS_translation	26	26	27	26	24	26	27	34	35	34	38	37	37	36	36	35	35	36	33	34	34	34	35	33	34	34	34	33	34	41	40	41	40	40	40	48	47	47	48	36	37	43	40	38	34	39	40	39	38
NC_025898_Chlorocebus_pygerythrus_polyomavirus_-_large_T_antigen_CDS_translation	26	26	27	26	24	26	27	34	36	34	38	37	37	36	36	35	35	36	33	34	34	34	35	33	34	34	34	33	33	41	40	41	40	40	40	49	47	47	48	36	38	43	40	39	34	39	40	39	38
NC_025894_Yellow_baboon_polyomavirus_1	26	26	26	25	24	26	28	34	35	35	37	37	37	37	35	35	34	36	33	34	34	33	35	33	34	34	34	33	34	41	41	41	39	41	40	47	46	46	46	36	37	43	40	39	35	39	39	39	37
JX159986_Macaca_fascicularis_polyomavirus_1	26	26	26	25	25	27	27	35	36	34	38	37	37	36	35	35	35	35	33	35	35	35	35	34	34	34	34	34	33	40	40	41	39	40	40	47	45	45	46	36	37	42	40	39	34	39	40	38	37
NC_015150_Human_polyomavirus_9	27	27	27	26	25	27	28	35	37	35	39	38	38	37	37	36	35	37	35	35	37	35	37	35	35	35	35	35	34	42	41	42	40	41	40	49	48	48	47	37	38	44	39	39	35	40	40	39	38
JX159983_Pan_troglodytes_polyomavirus_7	27	27	27	26	26	25	26	35	35	35	36	37	39	36	36	36	35	36	34	34	34	33	34	33	33	34	32	32	33	40	39	40	38	39	37	46	46	45	44	33	33	42	38	37	35	38	38	37	36
KP768176_Trematomus_polyomavirus_1	19	19	18	18	19	19	18	19	20	20	17	18	18	17	19	19	20	20	20	20	21	19	19	20	19	20	21	20	20	20	20	19	20	19	20	21	20	18	18	16	15	20	17	16	15	15	15	15	16
NC_025790_Black_sea_bass_polyomavirus_1	18	18	19	19	19	20	18	18	18	18	17	19	18	17	19	19	20	18	20	17	18	17	18	18	18	18	18	18	18	19	19	18	19	21	20	19	19	18	19	17	15	18	17	16	16	16	16	17	16
[truncated: 11 more columns]
